# Supplementary material for: Meat Quality Traits Using Gelatin–Green Tea Extract Hybrid Electrospun Nanofiber Active Packaging
Source: Foods. 2025 May 13;14(10):1734. doi: 10.3390/foods14101734 (PMC12111436; doi:10.3390/foods14101734)
Supplement: Supplementary file 1 [file foods-14-01734-s001.zip]

Archive with 1 entries (1 files):
- foods-3605663-supplementary.pdf
